# Supplementary material for: Hyperglycemia-induced P300/CBP acetyltransferase drives ZEB2-mediated proinflammatory macrophages and delays wound healing
Source: JCI Insight. 2026 Jan 29;11(5):e192146. doi: 10.1172/jci.insight.192146 (PMC13041667; doi:10.1172/jci.insight.192146)
Supplement: Supporting data values [file jciinsight-11-192146-s182.xlsx]

## Sheet: Fig. 1A
ND	DFU		ND	DFU
CD68	CD68		ZEB2	ZEB2
2.208	5.731		2.171	7.462
3.493	6.069		2.574	5.823
2.418	6.408		2.172	7.526

## Sheet: Fig. 1B
ND	DFU		ND	DFU		ND	DFU
ZEB2	ZEB2		CD68	CD68		pNFκB	pNFκB
1	2.9		1.01	2.33		1	2.84
0.99	2		1.01	2.28		1	4.07
0.91	2.23		0.99	2.14		1.27	2.62
1.14	2.19		1.05	3.31		1.01	4.68

## Sheet: Fig. 1C
SD	HFD		SD	HFD
ZEB2	ZEB2		F4/80	F4/80
1.14581	1.65774		0.955	1.93134
0.737901	1.96119		0.841	1.72806
0.825108	2.56349		1.029	1.97045

## Sheet: Fig. 1D
SD	HFD		SD	HFD
ZEB2	ZEB2		F4/80	F4/80
1.01	3.41		0.985	1.671
1.11	3.38		1.214	1.9
0.88	2.89		1.112	1.781
1.15	2.958		0.895	1.682

## Sheet: Fig. 1E
PG	HG		PG	HG
ZEB2	ZEB2		pNFκB	pNFκB
1.01	1.9		1.01	1.72
1.007	1.78		1.12	1.65
1.001	1.69		0.982	1.55

## Sheet: Fig. 1F
PG	HG		PG	HG
ZEB2	ZEB2		pNFκB	pNFκB
0.999	1.536		1.018	1.823
1.078	1.498		1.013	1.78
1.003	1.436		0.968	1.848

## Sheet: Fig. 1H
PG	HG		PG	HG		PG	HG
CD80+	CD80+		CD163+	CD163+		CD80+/CD163+	CD80+/CD163+
3.45	59.2		0.37	0.04		0.077	0.29
2.97	56.2		0.33	0.01		0.09	0.2
3.01	54		0.2	0.01		0.05	0.4

## Sheet: Fig. 1I
PG	HG		PG	HG
CD86+	CD86+		iNOS+	iNOS+
1.47	13.3		4.13	71.3
1.32	14.1		2.91	75.1
1.45	14.1		3.58	74.1

## Sheet: Fig. 2A
Con-si + HG	Zeb2-si + HG		Con-si + HG	Zeb2-si + HG		Con-si + HG	Zeb2-si + HG		Con-si + HG	Zeb2-si + HG		Con-si + HG	Zeb2-si + HG		Con-si + HG	Zeb2-si + HG		Con-si + HG	Zeb2-si + HG
Mhc2	Mhc2		Cd80	Cd80		Cd137	Cd137		Cd206	Cd206		Il1b	Il1b		Il6	Il6		Il4	Il4
1.08616	0.0808141		1.06017	0.214507		1.20711	0.798046		1.69408	32.8512		1.32526	0.0551391		0.771824	0.298691		1.34924	2.98767
0.920911	0.143342		0.943345	0.223549		0.893202	0.856293		0.649236	26.3281		0.75407	0.108715		1.42477	0.628332		0.814995	3.02163
1.00013	0.107629		1.00005	0.218981		0.927167	0.826657		0.910117	29.4094		0.999671	0.077424		0.910039	0.433217		0.910017	3.0046

## Sheet: Fig. 2B
ND	DFU		ND	DFU
OCT2	OCT2		KLF6	KLF6
0.734042	6.19799		1.00065	2.97799
1.27066	5.30348		0.967833	1.67843
1.07146	5.92991		1.03319	2.53206

[truncated: 63 more sheets: Fig. 2C, Fig. 2D, Fig. 2E, Fig. 2F, Fig. 2G, Fig. 2H, Fig. 3A, Fig. 3B, Fig. 3C, Fig. 3D, Fig. 3E, Fig. 3F, Fig. 3G, Fig. 3H, Fig. 3I, Fig. 3J, Fig. 3K, Fig. 4B, Fig. 4D, Fig. 4E …]
